# Supplementary material for: Molecular Dynamics Simulations of Matrix Metalloproteinase 13 and the Analysis of the Specificity Loop and the S1′−Site
Source: Int J Mol Sci. 2023 Jun 24;24(13):10577. doi: 10.3390/ijms241310577 (PMC10342107; doi:10.3390/ijms241310577)
Supplement: Supplementary file 1 [file ijms-24-10577-s001.zip]

Archive with 1 entries (1 files):
- ijms-2351303-supplementary.pdf
